# Supplementary material for: An Oxymetazoline-Based Hemostatic Solution Used with MTA for Pulpal Therapy: A Retrospective Study
Source: Children (Basel). 2025 Dec 24;13(1):28. doi: 10.3390/children13010028 (PMC12839595; doi:10.3390/children13010028)
Supplement: Supplementary file 1 [file children-13-00028-s001.zip]

Archive with 1 entries (1 files):
- children-4031698-supplementary.pdf
